# Supplementary material for: EmbedDTI: Enhancing the Molecular Representations via Sequence Embedding and Graph Convolutional Network for the Prediction of Drug-Target Interaction
Source: Biomolecules. 2021 Nov 29;11(12):1783. doi: 10.3390/biom11121783 (PMC8698792; doi:10.3390/biom11121783)
Supplement: Supplementary file 1 [file biomolecules-11-01783-s001.zip]

Archive with 1 entries (1 files):
- biomolecules-1444541-supplementary.pdf
